# Supplementary material for: Virus-induced interference as a means for accelerating fitness-based selection of cyprinid herpesvirus 3 single-nucleotide variants in vitro and in vivo
Source: Virus Evol. 2023 Jan 17;9(1):vead003. doi: 10.1093/ve/vead003 (PMC9936792; doi:10.1093/ve/vead003)
Supplement: vead003_Supp [file vead003_supp.zip]

Archive with 3 entries (3 files):
- suppl_data/Figure S1 revised Final version.tif
- suppl_data/Movie S1.mp4
- suppl_data/Table S1.xlsx
