# Supplementary material for: Virus-induced interference as a means for accelerating fitness-based selection of cyprinid herpesvirus 3 single-nucleotide variants in vitro and in vivo
Source: Virus Evol. 2023 Jan 17;9(1):vead003. doi: 10.1093/ve/vead003 (PMC9936792; doi:10.1093/ve/vead003)
Supplement: vead003_Supp [file vead003_supp.zip › suppl_data/Table S1.xlsx]

## Sheet: KHV31-118
R2=0,947	Well	Content	Cq Mean	Log Starting Quantity	SQ Mean
	A01	Std	37.1	1	10
	A03	Std	35.72	3	1000
	A04	Std	30.76	4	10000
	A05	Std	28.07	5	100000
	A07	Std	23.06	7	10000000
	A08	Std	16.94	8	100000000
31	A09	Unkn	38.92	1.104	12.7
32	A10	Unkn	37.6	1.558	36.2
33	A11	Unkn	36.74	1.856	71.7
34	A12	Unkn	38.65	1.196	15.7
35	B01	Unkn	0	N/A	0
36	B02	Unkn	0	N/A	0
37	B03	Unkn	31.71	3.595	3940
38	B04	Unkn	35.08	2.429	269
39	B05	Unkn	32.96	3.163	1450
40	B06	Unkn	0	N/A	0
41	B07	Unkn	29.54	4.344	22100
42	B08	Unkn	35.87	2.157	143
43	B09	Unkn	22.29	6.851	7100000
44	B10	Unkn	27.81	4.942	87600
45	B11	Unkn	28.65	4.651	44700
46	B12	Unkn	26.91	5.252	179000
47	C01	Unkn	28.79	4.605	40300
48	C02	Unkn	29.03	4.52	33200
49	C03	Unkn	19.01	7.985	96600000
50	C04	Unkn	25.81	5.634	430000
51	C05	Unkn	26.36	5.444	278000
52	C06	Unkn	30.08	4.158	14400
53	C07	Unkn	26.41	5.427	268000
54	C08	Unkn	25.73	5.66	457000
55	C09	Unkn	18.96	8.002	100000000
56	C10	Unkn	24	6.258	1810000
57	C11	Unkn	31.79	3.568	3700
58	C12	Unkn	22.1	6.917	8260000
59	D01	Unkn	27.9	4.913	81800
60	D02	Unkn	30.01	4.182	15200
61	D03	Unkn	39.1	1.042	11
62	D04	Unkn	36.56	1.92	83.1
63	D05	Unkn	35.82	2.173	149
64	D06	Unkn	35.03	2.446	279
65	D07	Unkn	31.21	3.767	5850
66	D08	Unkn	38	1.419	26.2
67	D09	Unkn	37.66	1.539	34.6
68	D10	Unkn	36.23	2.032	108
69	D11	Unkn	31.84	3.551	3560
70	D12	Unkn	38.17	1.363	23
71	E01	Unkn	22.58	6.749	5620000
72	E02	Unkn	22.23	6.873	7460000
73	E03	Unkn	20.45	7.486	30600000
74	E04	Unkn	31.71	3.596	3940
75	E05	Unkn	33.24	3.066	1160
76	E06	Unkn	32.34	3.377	2380
77	E07	Unkn	35.78	2.186	154
78	E08	Unkn	35.43	2.309	204
79	E09	Unkn	26.64	5.347	222000
80	E10	Unkn	25.03	5.902	799000
81	E11	Unkn	27.51	5.047	112000
82	E12	Unkn	31.84	3.551	3550
83	F01	Unkn	37.53	1.582	38.2
84	F02	Unkn	30.91	3.871	7430
85	F03	Unkn	23.79	6.33	2140000
86	F04	Unkn	23.12	6.565	3670000
87	F05	Unkn	35.22	2.381	240
88	F06	Unkn	23.94	6.281	1910000
89	F07	Unkn	32.14	3.445	2780
90	F08	Unkn	30.56	3.993	9850
91	F09	Unkn	36.5	1.94	87.2
92	F10	Unkn	38.75	1.16	14.5
93	F11	Unkn	0	N/A	0
94	F12	Unkn	0	N/A	0
95	G01	Unkn	26.06	5.547	352000
96	G02	Unkn	0	N/A	0
97	G03	Unkn	36.83	1.825	66.8
98	G04	Unkn	30.22	4.111	12900
99	G05	Unkn	37.35	1.646	44.2
100	G06	Unkn	35.37	2.33	214
101	G07	Unkn	32.63	3.277	1890
102	G08	Unkn	31.09	3.807	6420
103	G09	Unkn	34.89	2.495	313
104	G10	Unkn	32.85	3.201	1590
105	G11	Unkn	31.89	3.534	3420
106	G12	Unkn	31.69	3.6	3980
107	H01	Unkn	33.94	2.825	668
108	H02	Unkn	31.63	3.621	4180
109	H03	Unkn	25.87	5.614	411000
110	H04	Unkn	28.77	4.611	40800
111	H05	Unkn	31.02	3.834	6830
112	H06	Unkn	27.72	4.975	94400
113	H07	Unkn	28.14	4.827	67100
114	H08	Unkn	32.59	3.289	1950
115	H09	Unkn	27.78	4.954	90000
116	H10	Unkn	22.79	6.679	4770000
117	H11	Unkn	32.06	3.473	2970
118	H12	Unkn	31	3.838	6890

## Sheet: Sheet1
Total (84)	Sample number	Sample name	Cq from Taqman qPCR	Viral copies	Number of PCR cycles used in target enrichment process	SNP genotyping (Amp rhPCR)			Abundance of 183-T allele relative to 183-A allele	Percentage of CyHV-3 population with 183-T allele
						Cq from FAM-183-A	Cq from HEX-183-T	ΔCq
10	71	4dpi 183A&T fish 6 gills	25.51	40520	N/A	36.4	32.15	4.25	19.0273	95.0068
	97	6dpi 183A&T fish 1 gills	23.53	77480	N/A	37.36	30.07	7.29	156.498	99.3651
	99	6dpi 183A&T fish 2 gills	24.68	38430	N/A	36.75	30.72	6.03	65.3448	98.4927
	101	6dpi 183A&T fish 3 gills	17.63	2767000	N/A	32.26	24.09	8.17	288.015	99.654
	103	6dpi 183A&T fish 4 gills	20.58	462300	N/A	34.42	27.25	7.17	144.007	99.3104
	105	6dpi 183A&T fish 5 gills	22.61	135300	N/A	37.31	29.37	7.94	245.572	99.5944
	107	6dpi 183A&T fish 6 gills	19.8	741900	N/A	37.48	26.04	11.44	2778.33	99.964
	II-99	10dpc 183A&Tfish 2 gills	19.13	1345000	N/A	36.46	25.33	11.13	2241.11	99.9554
	II-101	10dpc 183A&T fish 3 gills	18.43	2057000	N/A	35.3	24.97	10.33	1287.18	99.9224
	II-137	14dpc 183A&T fish 3 gills	22.75	146900	N/A	36.94	29.13	7.81	224.411	99.5564
20	63	4dpi 183A&T fish 2 gills	27.65	10590	30	33.91	21.58	12.33	5148.73	99.9806
	64	4dpi 183A&T fish 2 heart	27.78	9806	30	37.86	21.24	16.62	100721	99.999
	67	4dpi 183A&T fish 4 gills	26.25	25610	30	32.68	20.26	12.42	5480.15	99.9818
	69	4dpi 183A&T fish 5 gills	27.98	8647	30	31.24	22.15	9.09	544.958	99.8168
	72	4dpi 183A&T fish 6 heart	29.77	2809	30	37.84	22.04	15.8	57052.4	99.9982
	98	6dpi183A&T fish 1 heart	27.24	8165	30	33.79	21.39	12.4	5404.7	99.9815
	100	6dpi 183A&T fish 2 heart	28.31	4251	30	32.13	21.3	10.83	1820.35	99.9451
	102	6dpi 183A&T fish 3 heart	28.44	3941	30	38.1	23.13	14.97	32093.6	99.9969
	104	6dpi 183A&T fish 4 heart	29.68	1857	30	43.25	21.61	21.64	3.26805e+06	100
	108	6dpi 183A&T fish 6 heart	26.39	13660	30	32.35	18.38	13.97	16046.8	99.9938
	II-62	6dpc 183A&T fish 1 heart	28.92	3364	30	32.12	20.6	11.52	2936.74	99.966
	II-97	10dpc 183A&T fish 1 gills	25.7	24160	30	37.73	17.91	19.82	925581	99.9999
	II-98	10dpc 183A&T fish 1 heart	26.16	18220	30	43.94	18.72	25.22	3.9082e+07	100
	II-100	10dpc 183A&T fish 2 heart	29.31	2648	30	42.96	23.26	19.7	851708	99.9999
	II-102	10dpc 183A&T fish 3 heart	26.16	18230	30	38.74	19.05	19.69	845825	99.9999
	II-103	10dpc 183A&T fish 4 gills	27.98	6001	30	39.05	20.25	18.8	456419	99.9998
	II-105	10dpc 183A&T fish 5 gills	29.55	2292	30	32.47	20.83	11.64	3191.46	99.9687
	II-134	14dpc 183A&T fish 1 heart	28.39	4660	30	38.21	18.69	19.52	751806	99.9999
	II-135	14dpc 183A&Tfish 2 gills	28.26	5051	30	39.72	23.38	16.34	82952.6	99.9988
	II-138	14dpc 183A&T fish 3 heart	29.25	2745	30	33.1	20.01	13.09	8719.32	99.9885
17	25	2dpi 183A&T fish 1 gills	33.2	326.1	40	26.6	14.25	12.35	5220.6	99.9808
	33	2dpi 183A&T fish 5 gills	30.93	1358	40	35.19	17.12	18.07	275177	99.9996
	61	4dpi 183A&T fish 1 gills	34.61	134.8	40	25.54	17.44	8.1	274.374	99.6369
	65	4dpi 183A&T fish 3 gills	31.14	1185	40	22.36	28.01	-5.65	0.019915	1.95261
	66	4dpi 183A&T fish 3 heart	34.51	143.6	40	27.01	16.9	10.11	1105.13	99.9096
	68	4dpi 183A&T fish 4 heart	33.93	206.8	40	32.01	16.32	15.69	52864.1	99.9981
	70	4dpi 183A&T fish 5 heart	35.02	104.3	40	42.73	21.62	21.11	2.26331e+06	100
	106	6dpi 183A&T fish 5 heart	31.37	663.3	40	37.02	23.58	13.44	11113.3	99.991
	II-61	6dpc 183A&T fish 1 gills	30.66	1160	40	36.24	17.7	18.54	381150	99.9997
	II-67	6dpc 183A&T fish 4 gills	32.47	383.5	40	40.93	19.31	21.62	3.22306e+06	100
	II-70	6dpc 183A&T fish 5 heart	33.38	219.7	40	33.39	22.71	10.68	1640.59	99.9391
	II-71	6dpc 183A&T fish 6 gills	32.89	298.1	40	44.63	19.92	24.71	2.74442e+07	100
	II-72	6dpc 183A&T fish 6 heart	31.81	574.3	40	31.67	20.02	11.65	3213.66	99.9689
	II-104	10dpc 183A&T fish 4 heart	32.5	376.9	40	42.53	21.91	20.62	1.61153e+06	99.9999
	II-133	14dpc 183A&T fish 1 gills	31.42	731.2	40	30.05	18.09	11.96	3983.99	99.9749
	II-136	14dpc 183A&T fish 2 heart	32.52	373.1	40	30.11	21.26	8.85	461.44	99.7838
	II-139	14dpc 183A&T fish 4 gills	33.35	224.3	40	32.28	24.81	7.47	177.294	99.4391
20	34	2dpi 183A&T fish 5 heart	36.23	48.77	50	27.91	19.42	8.49	359.538	99.7226
	35	2dpi 183A&T fish 6 gills	39.15	7.821	50	37.6	18.74	18.86	475801	99.9998
	II-25	2dpc 183A&T fish 1 gills	36.12	37.34	50	45.1	17.6	27.5	1.89813e+08	100
	II-28	2dpc 183A&T fish 2 heart	39.14	5.97	50	42.45	33.21	9.24	604.668	99.8349
	II-31	2dpc 183A&T fish 4 gills	36.03	39.42	50	40.33	20.86	19.47	726196	99.9999
	II-33	2dpc 183A&T fish 5 gills	36	40.1	50	48.37	18.14	30.23	1.25932e+09	100
	II-35	2dpc 183A&T fish 6 gills	36.76	25.22	50	32.23	22.23	10	1024	99.9024
	II-36	2dpc 183A&T fish 6 heart	37.83	13.19	50	39.82	20.61	19.21	606438	99.9998
	II-63	6dpc 183A&T fish 2 gills	35.52	59.72	50	30.47	19.86	10.61	1562.89	99.9361
	II-64	6dpc 183A&T fish 2 heart	38.64	8.858	50	42.48	22.17	20.31	1.29993e+06	99.9999
	II-65	6dpc 183A&T fish 3 gills	37.56	17.15	50	31.43	22.13	9.3	630.346	99.8416
	II-66	6dpc 183A&T fish 3 heart	38.01	12.97	50	29.16	22.18	6.98	126.238	99.2141
	II-69	6dpc 183A&T fish 5 gills	36.22	38.83	50	42.16	22.43	19.73	869605	99.9999
	II-106	10dpc 183A&T fish 5 heart	34.9	87.27	50	36.12	23.22	12.9	7643.41	99.9869
	II-107	10dpc 183A&T fish 6 gills	35.38	64.7	50	34.39	21.26	13.13	8964.45	99.9888
	II-108	10dpc 183A&T fish 6 heart	35.04	79.77	50	N/A	26.42	N/A	N/A	100
	II-140	14dpc 183A&T fish 4 heart	37.91	13.81	50	35.59	23.86	11.73	3396.89	99.9706
	II-141	14dpc 183A&T fish 5 gills	36.24	38.27	50	36.41	25.61	10.8	1782.89	99.9439
	II-143	14dpc 183A&T fish 6 gills	35.92	46.6	50	35.13	23.5	11.63	3169.41	99.9685
	II-144	14dpc 183A&T fish 6 heart	36.22	38.82	50	50.61	30	20.61	1.6004e+06	99.9999
17	26	2dpi183A&T fish 1 heart	N/A	N/A
	27	2dpi 183A&T fish 2 gills	N/A	N/A
	28	2dpi 183A&T fish 2 heart	N/A	N/A
	29	2dpi 183A&T fish 3 gills	N/A	N/A
	30	2dpi 183A&T fish 3 heart	N/A	N/A
	31	2dpi 183A&T fish 4 gills	N/A	N/A
	32	2dpi 183A&T fish 4 heart	N/A	N/A
	36	2dpi 183A&T fish 6 heart	N/A	N/A
	62	4dpi 183A&T fish 1 heart	N/A	N/A
	II-26	2dpc 183A&T fish 1 heart	N/A	N/A
	II-27	2dpc 183A&Tfish 2 gills	N/A	N/A
	II-29	2dpc 183A&T fish 3 gills	N/A	N/A
	II-30	2dpc 183A&T fish 3 heart	N/A	N/A
	II-32	2dpc 183A&T fish 4 heart	N/A	N/A
	II-34	2dpc 183A&T fish 5 heart	N/A	N/A
	II-68	6dpc 183A&T fish 4 heart	N/A	N/A
	II-142	14dpc 183A&T fish 5 heart	N/A	N/A
Notes:
Samples highlighted in grey (17 samples) were qPCR negative (without any viral charge), they were not included in SNP genotyping.
Samples highlighted in red (20 samples) have a viral charge ranging from 1 to 1×102 initial copies per reaction and require enrichment by conventional PCR (50 cycles) before SNP genotyping using rhPCR.
Samples highlighted in orange ( 17 samples) had a viral charge ranging from 1×102 to 1.4×103 initial copies per reaction. These samples required enrichment by conventional PCR (40 cycles) before SNP genotyping using rhPCR.
Samples highlighted in blue (20 samples) had a viral charge ranging from 2×103 to 3×104 initial copies per reaction. These samples required enrichment by conventional PCR (30 cycles) before SNP genotyping using rhPCR.
Samples highlighted in green (10 samples) had a viral charge greater than 4×104 initial copies per reaction. They did not required enrichment by conventional PCR before SNP genotyping using rhPCR.
Cq values are mean of duplicates from rhPCR with 50 cycles instead of 40 cycles in the standard protocol.
